# Supplementary material for: Insights into small-molecule neurotransmitter levels and distribution during tissue regeneration in an ear pinna model in mice
Source: Sci Rep. 2026 May 20;16:23037. doi: 10.1038/s41598-026-53380-z (PMC13392258; doi:10.1038/s41598-026-53380-z)
Supplement: Supplementary file 3 — Supplemental File 2 [file 41598_2026_53380_MOESM3_ESM.xlsx]

## Sheet: Friedman_HID
1.2	0.21382	2	0.694062	3	1.12656	4	0.981924
0.8	0.23026	2	1.33126	3	1.43356	4.2	1.3429
1.06667	0.350607	2	1.59942	3	1.8318	3.8	1.3464
0.933333	0.350758	2.2	1.80285	3	2.11163	4	1.59108
1	0.413032	1.8	1.81565	3	2.65334	4.2	1.74196
1	1.55101	2	1.97755	3	2.98099	3.8	1.84531

## Sheet: Friedman1_HID
1.2	0.232481	2	1.29221	3	1.1852	4	1.38168
0.8	0.283419	2	1.51403	3	1.28584	3.8	1.38279
1.06667	0.295298	2	1.58721	3	1.35191	4.2	1.38291
0.933333	0.318267	2.2	1.79631	3	1.53603	4	1.54834
1	0.494918	1.8	1.82898	3.2	1.69635	4	1.61971
1	1.53839	2	2.40875	2.8	1.7002	4	2.06866

## Sheet: Friedman_HID1
1	0.207582	2	0	3.2	0	4	0.0324187
1.2	0.348593	1.8	0	2.8	0.020169	3.8	0.0343066
0.8	0.356513	2.2	0.0583541	3	0.272626	4.2	0.0446153
1	0.619939	1.9	0.0998436	3	0.478935	4	0.0568694
1	0.711286	2.1	0.161846	3	0.581689	4	0.131541
1	1.00739	2	1.67568	3	0.739065	4	0.17617

## Sheet: Friedman1_HID1
1.2	0.201796	2	0	3	0.153348	4	0.173686
0.8	0.308754	1.8	0.326203	2.8	0.271891	3.8	0.587405
1	0.34147	2.2	0.431332	3.2	0.352113	4.2	0.659516
1	0.55908	2	1.06605	3	0.48418	4.13333	1.13629
1	0.791044	2	1.33123	3.13333	1.80346	3.86667	1.19698
1	1.23822	2	5.16927	2.86667	1.88731	4	6.08906

## Sheet: Friedman2_HID
1	0.0886927	2	0.00886902	3.2	0.011173	4.2	0.010063
1	0.133671	1.8	0.0132398	2.8	0.0337961	3.8	0.0177247
1.2	0.154622	2.2	0.0398511	3	0.0681979	4	0.0658812
0.8	0.155265	2.13333	0.177586	3	0.0940586	4	0.223898
1	0.193238	1.86667	0.184784	3	0.290405	4.2	0.299554
1	0.223011	2	0.300187	3	0.342046	3.8	0.315437

## Sheet: Friedman3_HID
1.2	0.0213716	2	0.00815709	3	0.0125405	4.2	0.0163208
0.8	0.0787556	1.8	0.0137577	2.8	0.0345108	3.8	0.0286046
1	0.163518	2.2	0.0517703	3.2	0.0374767	4.06667	0.028862
1	0.448044	2	0.202016	3.13333	0.0389047	3.93333	0.0301204
1	0.651442	2	0.299946	2.86667	0.0520198	4	0.0619974
1	0.956636	2	0.678836	3	0.217512	4	0.259144

## Sheet: Friedman4_HID
1	0.376378	2	0.044813	3	0.0536759	4	0.0374546
1	0.396961	1.8	0.102386	2.8	0.0717114	3.8	0.0375127
1	0.462562	2.2	0.185855	3.2	0.144521	4.2	0.0399237
1	0.487059	1.9	0.231204	2.9	0.245561	3.9	0.0456737
1	0.503918	2.1	0.237126	3.1	0.249794	4.1	0.0869035
1	0.527024	2	6.03406	3	1.93568	4	0.804394

## Sheet: Friedman5_HID
1	0.20482	2.2	0.0330885	3	0	4.2	0
1	0.282734	1.8	0.0353689	3	0.0181742	3.8	0.00505343
1	0.365618	2	0.0807464	3	0.027949	4	0.0219342
1	0.393977	2	0.0898396	3	0.0576009	4	0.0305358
1	0.418583	2	0.0963292	2.8	0.0633287	4	0.0317139
1	0.534083	2	0.114676	3.2	0.065106	4	0.0632522

## Sheet: Friedman6_HID
1	0.574974	2.2	2.12582	3	1.70106	4	0.935176
1	0.680514	1.8	2.34934	3	1.91246	4.2	1.27642
1	0.871863	2	3.48207	3.2	2.01641	3.8	1.27914
1	1.02007	2	3.88737	2.8	2.04611	4	1.45385
1.2	1.08142	2	5.12032	3	2.3517	4	1.58936
0.8	1.13981	2	5.97944	3	2.89992	4	1.96777

## Sheet: Friedman7_HID
1	0.657189	2.13333	0.79189	3.2	0.0203789	4.13333	0.0104991
1.2	0.890137	1.86667	0.900742	2.8	0.193171	3.86667	0.0155803
0.8	0.935766	2	1.5666	3	0.404641	4	1.10887
1	0.949648	2	4.17833	3	1.67272	3.8	1.22666
1	1.00095	1.8	4.30591	3.2	1.84994	4.2	1.27487
1	1.1124	2.2	4.43803	2.8	1.98593	4	1.72567

[truncated: 3 more sheets: Friedman8_HID, Friedman9_HID, DATA FILE]
