# Supplementary material for: Insights into small-molecule neurotransmitter levels and distribution during tissue regeneration in an ear pinna model in mice
Source: Sci Rep. 2026 May 20;16:23037. doi: 10.1038/s41598-026-53380-z (PMC13392258; doi:10.1038/s41598-026-53380-z)
Supplement: Supplementary file 4 — Supplemental File 3 [file 41598_2026_53380_MOESM4_ESM.xlsx]

## Sheet: STATISTICS RESULTS
Ronda et al., Insights into small-molecule neurotransmitter levels and distribution during tissue regeneration in an ear pinna model in mice, Supplemental File 3. Details of statistical analyses.
Figure/ Panel	Analyte/ Time Point/ Tissue	Samples	Test	Statistics name	Statistics value	p-value	DF	n
Fig. 3A	GABA day 3	Ctrl	Friedman	Q (Observed value)	13.4	0.00384679	3	6
		Nt vs Di	Nemenyi's procedure			0.0206821		6
		3mm vs Di	Nemenyi's procedure			0.00508743		6
		Zeb+RA	Friedman	Q (Observed value)	14.6	0.00219244	3	6
		Nt vs Di	Nemenyi's procedure			0.0105047		6
		5mm vs Di	Nemenyi's procedure			0.00508743		6
		5mm Ctrl vs Zeb+RA	Mann-Whitney	U	18	0.0151515		6
Fig. 3B	GABA day 3	Ctrl	Friedman	Q (Observed value)	13.2	0.00422346	3	6
		Nt vs5mm	Nemenyi's procedure			0.00235324		6
		Zeb+RA	Friedman	Q (Observed value)	12.6	0.00558655	3	6
		Nt vs 5mm	Nemenyi's procedure			0.00508743		6
		Nt vs Di	Nemenyi's procedure			0.0387587		6
Fig. 3C	GABA day 42	Ctrl	Friedman	Q (Observed value)	10.2	0.0169404	3	6
		Nt vs 3mm	Nemenyi's procedure			0.0105047		6
		Zeb+RA	Friedman	Q (Observed value)	8.6	0.0351101	3	6
		Nt vs 5mm	Nemenyi's procedure			0.0206821		6
Fig. 3D	GABA 3mm	Ctrl	Kruskal-Wallis	K (Observed value)	24.9009	< 0.0001	3	18,6,6,6
		d0 vs d7	Conover-Iman procedure			1.65701e-06		6
		d0 vs d42	Conover-Iman procedure			4.48851e-05		6
		d3 vs d7	Conover-Iman procedure			0.00431066		6
		d3 vs d42	Conover-Iman procedure			4.48851e-05		6
		d7 vs d42	Conover-Iman procedure			7.26615e-10		6
		Zeb+RA	Kruskal-Wallis	K (Observed value)	23.4555	< 0.0001	3	18,6,6,6
		d0 vs d7	Conover-Iman procedure			4.34421e-05		6
		d0vs d42	Conover-Iman procedure			1.47366e-05		6
		d3 vs d7	Conover-Iman procedure			9.18825e-05		6
		d3 vs d42	Conover-Iman procedure			0.00118941		6
		d7 vs d42	Conover-Iman procedure			3.63215e-09		6
Fig. 3E	GABA 5mm	Ctrl	Kruskal-Wallis	K (Observed value)	24.1562	< 0.0001	3	18,6,6,6
		d0 vs d7	Conover-Iman procedure			3.14059e-05		6
		d0 vs d42	Conover-Iman procedure			8.21581e-06		6
		d3 vs d7	Conover-Iman procedure			9.01403e-06		6
		d3 vs d42	Conover-Iman procedure			0.00503283		6
		d7 vs d42	Conover-Iman procedure			1.82959e-09		6
		Zeb+RA	Kruskal-Wallis	K (Observed value)	25.0571	< 0.0001	3	18,6,6,6
		d0 vs d7	Conover-Iman procedure			1.45096e-06		6
		d0vs d42	Conover-Iman procedure			4.8012e-05		6
		d3 vs d7	Conover-Iman procedure			0.00756891		6
		d3 vs d42	Conover-Iman procedure			1.93671e-06		6
		d7 vs d42	Conover-Iman procedure			6.92416e-10		6
Fig. 3F	GABA Di	Ctrl	Kruskal-Wallis	K (Observed value)	28	< 0.0001	3	18,6,6,6
		d0 vs d3	Conover-Iman procedure			7.96555e-05		6
		d0 vs d7	Conover-Iman procedure			6.55232e-06		6
		d0 vs d42	Conover-Iman procedure			2.54934e-08		6
		d3 vs d7	Conover-Iman procedure			3.12485e-09		6
		d7 vs d42	Conover-Iman procedure			9.26774e-12		6
		Zeb+RA	Kruskal-Wallis	K (Observed value)	26.018	< 0.0001	3	18,6,6,6
		d0 vs d3	Conover-Iman procedure			0.00550819		6
		d0 vs d7	Conover-Iman procedure			1.96471e-05		6
		d0 vs d42	Conover-Iman procedure			5.96289e-07		6
		d3 vs d7	Conover-Iman procedure			2.45517e-07		6
		d7 vs d42	Conover-Iman procedure			1.88275e-10		6
Fig. 4A	ACh day 3	Ctrl	Friedman	Q (Observed value)	16	0.00113398	3	6
		Nt vs 5mm	Nemenyi's procedure			0.0206821		6
		Nt vs DI	Nemenyi's procedure			0.00508743		6
		3mm vs 5mm	Nemenyi's procedure			0.0387587		6
		Zeb+RA	Friedman	Q (Observed value)	18	0.00043985	3	6
		Nt vs 5mm	Nemenyi's procedure			0.000441454		6
		Nt vs DI	Nemenyi's procedure			0.0387587		6
		3mm vs 5mm	Nemenyi's procedure			0.0387587		6
		5mm Ctrl vs Zeb+RA	Mann-Whitney	U	3	0.0151515		6
Fig. 4B	ACh day 7	Ctrl	Friedman	Q (Observed value)	12.2	0.00672852	3	6
		Nt vs DI	Nemenyi's procedure			0.00508743		6
		Zeb+RA	Friedman	Q (Observed value)	15.1091	0.00172576	3	6
		Nt vs DI	Nemenyi's procedure			0.00157393		6
Fig. 4C	ACh day 42	Ci Ctrl vs Zeb+RA	Mann-Whitney	U	1	0.004329		6
Fig. 4D	ACh 3mm	Ctrl	Kruskal-Wallis	K (Observed value)	19.2152	0.000246767	3	18,6,6,6
		d0 vs d3	Conover-Iman procedure			0.00250257		6
		d0 vs d7	Conover-Iman procedure			7.48603e-06		6
		d3 vs d42	Conover-Iman procedure			0.00280225		6
		d7 vs d42	Conover-Iman procedure			2.53948e-05		6
		Zeb+RA	Kruskal-Wallis	K (Observed value)	22.1005	< 0.0001	3	18,6,6,6
		d0 vs d3	Conover-Iman procedure			0.000285624		6
		d0vs d7	Conover-Iman procedure			1.87341e-07		6
		d0 vs d42	Conover-Iman procedure			0.000182202		6
Fig. 4E	ACh 5mm	Ctrl	Kruskal-Wallis	K (Observed value)	24.5666	< 0.0001	3	18,6,6,6
		d0 vs d3	Conover-Iman procedure			1.60341e-05		6
		d0 vs d7	Conover-Iman procedure			3.65346e-08		6
		d3 vs d42	Conover-Iman procedure			3.10278e-05		6
		d7 vs d42	Conover-Iman procedure			2.08249e-07		6
		Zeb+RA	Kruskal-Wallis	K (Observed value)	19.0082	0.000272333	3	18,6,6,6
		d0 vs d3	Conover-Iman procedure			0.000873282		6
		d0 vs d7	Conover-Iman procedure			3.52787e-06		6
		d7 vs d42	Conover-Iman procedure			0.000444532		6
Fig. 4F	GABA Di	Ctrl	Kruskal-Wallis	K (Observed value)	26.0415	< 0.0001	3	18,6,6,6
		d0 vs d3	Conover-Iman procedure			1.49304e-05		6
		d0 vs d7	Conover-Iman procedure			2.13033e-08		6
		d3 vs d42	Conover-Iman procedure			6.71068e-07		6
		d7 vs d42	Conover-Iman procedure			3.60144e-09		6
		Zeb+RA	Kruskal-Wallis	K (Observed value)	28.5239	< 0.0001	3	18,6,6,6
		d0 vs d3	Conover-Iman procedure			6.10197e-07		6
		d0 vs d7	Conover-Iman procedure			4.41623e-12		6
		d0 vs d42	Conover-Iman procedure			8.93669e-08		6
		d3 vs d7	Conover-Iman procedure			0.000902865		6
		d7 vs d42	Conover-Iman procedure			0.00391217		6
Fig. 5B	DA day 7	Ctrl	Friedman	Q (Observed value)	15	0.00181665	3	6
		Nt vs Di	Nemenyi's procedure			0.0010413		6
		Zeb+RA	Friedman	Q (Observed value)	16.4	0.000938742	3	6
		Nt vs Di	Nemenyi's procedure			0.000441454		6
Fig. 5D	DA 3mm	Ctrl	Kruskal-Wallis	K (Observed value)	11.954	0.00754257	3	18,6,6,6
		d0 vs d7	Conover-Iman procedure			0.00123049		6
		d3 vs d7	Conover-Iman procedure			0.00071227		6
		Zeb+RA	Kruskal-Wallis	K (Observed value)	18.8939	0.000287563	3	18,6,6,6
		d0 vs d3	Conover-Iman procedure			0.00641416		6
		d0vs d7	Conover-Iman procedure			0.000107823		6
		d3 vs d7	Conover-Iman procedure			1.1293e-06		6
		d3 vs d42	Conover-Iman procedure			0.00224776		6
Fig. 5E	DA 5mm	Ctrl	Kruskal-Wallis	K (Observed value)	17.023	0.000699079	3	18,6,6,6
		d0 vs d7	Conover-Iman procedure			7.59161e-05		6
		d3 vs d7	Conover-Iman procedure			5.59693e-05		6
		d3 vs d42	Conover-Iman procedure			0.00433259		6
		Zeb+RA	Kruskal-Wallis	K (Observed value)	13.4014	0.00384428	3	18,6,6,6
		d0 vs d7	Conover-Iman procedure			0.000167016		6
		d3 vs d7	Conover-Iman procedure			0.000963827		6
Fig. 5F	DA Di	Ctrl	Kruskal-Wallis	K (Observed value)	18.916	0.000284548	3	18,6,6,6
		d0 vs d7	Conover-Iman procedure			5.78375e-06		6
		d3 vs d7	Conover-Iman procedure			1.14165e-05		6
		Zeb+RA	Kruskal-Wallis	K (Observed value)	16.1709	0.00104605	3	18,6,6,6
		d0 vs d7	Conover-Iman procedure			0.000122569		6
		d3 vs d7	Conover-Iman procedure			2.90811e-05		6
		d7 vs d42	Conover-Iman procedure			0.00068565		6
Fig. 6A	5-HT day 3	Ctrl	Friedman	Q (Observed value)	13.4	0.00384679	3	6
		Nt vs 5mm	Nemenyi's procedure			0.00508743		6
		Nt vs Di	Nemenyi's procedure			0.0206821		6
		Zeb+RA	Friedman	Q (Observed value)	16.2	0.00103179	3	6
		Nt vs 5mm	Nemenyi's procedure			0.00508743		6
		Nt vs Di	Nemenyi's procedure			0.00508743		6
Fig. 6B	5-HT day 7	Ctrl	Friedman	Q (Observed value)	16	0.00113398	3	6
		Nt vs 3mm	Nemenyi's procedure			0.00235324		6
		Nt vs 5mm	Nemenyi's procedure			0.0387587		6
		3mm vs Di	Nemenyi's procedure			0.0387587		6
		Zeb+RA	Friedman	Q (Observed value)	13.2	0.00422346	3	6
		Nt vs 3mm	Nemenyi's procedure			0.0105047		6
		3mm vs Di	Nemenyi's procedure			0.0105047		6
		5mm Ctrl vs Zeb+RA	Mann-Whitney	U	0	0.0021645		6
Fig. 6C	5-HT day 42	Ctrl	Friedman	Q (Observed value)	13.4	0.00384679	3	6
		Nt vs 5mm	Nemenyi's procedure			0.0206821		6
		Nt vs Di	Nemenyi's procedure			0.00508743		6
		Zeb+RA	Friedman	Q (Observed value)	10.2	0.0169404	3	6
		Nt vs Di	Nemenyi's procedure			0.0105047		6
		3mm Ctrl vs Zeb+RA	Mann-Whitney	U	31	0.0411255		6
		5mm Ctrl vs Zeb+RA	Mann-Whitney	U	33	0.0151515		6
		Di Ctrl vs Zeb+RA	Mann-Whitney	U	32	0.025974		6
Fig. 6D	5-HT 3mm	Ctrl	Kruskal-Wallis	K (Observed value)	25.3504	< 0.0001	3	18,6,6,6
		d0 vs d3	Conover-Iman procedure			2.88685e-06		6
		d0 vs d7	Conover-Iman procedure			0.0016262		6
		d0 vs d42	Conover-Iman procedure			7.02466e-06		6
		d3 vs d7	Conover-Iman procedure			1.8468e-08		6
		d7 vs d42	Conover-Iman procedure			3.69944e-08		6
		Zeb+RA	Kruskal-Wallis	K (Observed value)	20.6657	0.000123521	3	18,6,6,6
		d0 vs d3	Conover-Iman procedure			8.96456e-05		6
		d0 vs d7	Conover-Iman procedure			0.00162455		6
		d3 vs d7	Conover-Iman procedure			2.81735e-07		6
		d7 vs d42	Conover-Iman procedure			8.36389e-05		6
Fig. 6E	5-HT 5mm	Ctrl	Kruskal-Wallis	K (Observed value)	27.2302	< 0.0001	3	18,6,6,6
		d0 vs d3	Conover-Iman procedure			4.72548e-07		6
		d0 vs d7	Conover-Iman procedure			0.00035483		6
		d0 vs d42	Conover-Iman procedure			3.19557e-07		6
		d3 vs d7	Conover-Iman procedure			1.35645e-09		6
		d7 vs d42	Conover-Iman procedure			1.01039e-09		6
		Zeb+RA	Kruskal-Wallis	K (Observed value)	16.2422	0.0010114	3	18,6,6,6
		d0 vs d3	Conover-Iman procedure			2.88685e-06		6
		d3 vs d7	Conover-Iman procedure			0.000462365		6
Fig. 6F	5-HT Di	Ctrl	Kruskal-Wallis	K (Observed value)	23.8819	< 0.0001	3	18,6,6,6
		d0 vs d3	Conover-Iman procedure			3.4835e-06		6
		d0 vs d42	Conover-Iman procedure			6.87169e-08		6
		d3 vs d7	Conover-Iman procedure			0.000237894		6
		d7 vs d42	Conover-Iman procedure			9.52525e-06		6
		Zeb+RA	Kruskal-Wallis	K (Observed value)	17.4675	0.000566311	3	18,6,6,6
		d0 vs d3	Conover-Iman procedure			3.64946e-05		6
		d0 vs d42	Conover-Iman procedure			0.000291539		6
Fig. 7B	5-HIAA day 7	Ctrl	Friedman	Q (Observed value)	13.8	0.00319042	3	6
		Nt vs 3mm	Nemenyi's procedure			0.00508743		6
		3mm vs Di	Nemenyi's procedure			0.0387587		6
		Zeb+RA	Friedman	Q (Observed value)	13	0.00463661	3	6
		Nt vs 3mm	Nemenyi's procedure			0.00235324		6
Fig. 7C	5-HIAA day 42	Zeb+RA	Friedman	Q (Observed value)	18	0.00043985	3	6
		Nt vs 3mm	Nemenyi's procedure			0.000441454		6
		Nt vs 5mm	Nemenyi's procedure			0.0387587		6
		3mm vs Di	Nemenyi's procedure			0.0387587		6
		5mm Ctrl vs Zeb+RA	Mann-Whitney	U	33	0.0151515		6
Fig. 7D	5-HIAA 3mm	Ctrl	Kruskal-Wallis	K (Observed value)	12.7748	0.00514987	3	18,6,6,6
		d0 vs d42	Conover-Iman procedure			0.000713191		6
		d3vs d42	Conover-Iman procedure			0.00347148		6
		Zeb+RA	Kruskal-Wallis	K (Observed value)	17.9459	0.000451286		6
		d0 vs d42	Conover-Iman procedure			6.60934e-06		6
		d3vs d42	Conover-Iman procedure			6.03586e-05		6
Fig. 7E	5-HIAA 5mm	Zeb+RA	Kruskal-Wallis	K (Observed value)	14.6146	0.00217744		18,6,6,6
		d0 vs d42	Conover-Iman procedure			7.2106e-05		6
		d3vs d42	Conover-Iman procedure			0.000653865		6
		d7vs d42	Conover-Iman procedure			0.00104823		6
Fig. 7F	5-HIAA Di	Zeb+RA	Kruskal-Wallis	K (Observed value)	14.1401	0.00272047		18,6,6,6
		d0 vs d42	Conover-Iman procedure			0.000296331		6
		d3vs d42	Conover-Iman procedure			0.00203006		6
		d7vs d42	Conover-Iman procedure			0.000194492		6
